# Supplementary material for: Systematic Studies of the Circadian Clock Genes Impact on Temperature Compensation and Cell Proliferation Using CRISPR Tools
Source: Biology (Basel). 2021 Nov 18;10(11):1204. doi: 10.3390/biology10111204 (PMC8614980; doi:10.3390/biology10111204)
Supplement: Supplementary file 1 [file biology-10-01204-s001.zip]

Archive with 1 entries (1 files):
- biology-1433404-supplementary.pdf
